# Supplementary material for: Magnetic resonance parkinsonism indices and interpeduncular angle in idiopathic normal pressure hydrocephalus and progressive supranuclear palsy
Source: Neuroradiology. 2020 Jul 24;62(12):1657–65. doi: 10.1007/s00234-020-02500-1 (PMC7666671; doi:10.1007/s00234-020-02500-1)
Supplement: Supplementary file 2 — (XLSX 10 kb) [file 234_2020_2500_MOESM2_ESM.xlsx]

## Sheet: Foglio1
Reading 1			Reading 2
MRPI	MRPI2.0	IPA	MRPI	MRPI2.0	IPA
15.8063	4.89241	83	16.4286	5.20906	80
12.4872	3.94332	74	13.3333	3.76068	78
16.1441	5.07387	85	14.2857	4.36508	86
12.2172	3.25793	88	12.4713	3.11782	90
13.9714	3.4033	77	15.1262	3.24133	82
18.439	6.14634	95	18.0723	6.3253	99
10.3883	3.46277	80	10.75	3.77703	82
20.6767	7.6704	81	21.6818	7.67203	80
14.3056	3.97377	94	13.7778	3.72372	92
12.075	3.20357	84	11.592	3.3488	87
15.3416	4.98601	85	14.5569	4.91294	81
13.15	4.43098	83	12.6905	4.23016	84
18.2955	5.56818	79	16.9365	5.29266	78
16.8662	6.02364	84	17.1429	6.17143	82
18.4933	5.66122	82	16.6667	5	85
17.7826	6.3294	78	17.5714	5.85714	77
11.6912	2.50525	94	11.8125	2.47238	92
12.4779	3.45133	76	12.7273	3.56364	75
17.2157	4.40401	77	17.7108	4.42771	75
16.6092	3.95457	67	16.3842	3.81027	66
13.7619	3.77778	92	14.2157	3.75509	94
15.4434	5.25075	81	13.9294	4.64314	82
15.3929	5.13095	91	14.2087	4.52095	88
24.2423	6.66665	79	19.2323	4.80808	81
9.78261	2.386	80	9.75	2.19375	77
9.63265	2.75219	91	9.5	2.59091	88
19.8333	5.75806	75	19.2208	5.70617	79
23.5897	7.68038	86	23.3333	7.95455	84
14.9873	4.38654	91	17.0103	5.93756	93
17.4474	6.15789	95	14.8333	4.82083	88
