# Supplementary material for: Magnetic resonance parkinsonism indices and interpeduncular angle in idiopathic normal pressure hydrocephalus and progressive supranuclear palsy
Source: Neuroradiology. 2020 Jul 24;62(12):1657–65. doi: 10.1007/s00234-020-02500-1 (PMC7666671; doi:10.1007/s00234-020-02500-1)
Supplement: Supplementary file 3 — (XLSX 10 kb) [file 234_2020_2500_MOESM3_ESM.xlsx]

## Sheet: Foglio1
Reader 1			Reader 2
MRPI	MRPI2.0	IPA	MRPI	MRPI2.0	IPA
15.8063	4.89241	83	17.6872	5.89573	82
12.4872	3.94332	74	11.5919	3.29154	85
16.1441	5.07387	85	23.3647	6.03807	87
12.2172	3.25793	88	14.0086	4.04373	93
13.9714	3.4033	77	8.7793	2.29459	85
18.439	6.14634	95	13.3553	4.81411	104
10.3883	3.46277	80	9.90695	3.38286	86
20.6767	7.6704	81	22.2444	8.19532	82
14.3056	3.97377	94	13.2864	3.48768	82
12.075	3.20357	84	11.2996	2.9848	88
15.3416	4.98601	85	23.3607	6.73865	91
13.15	4.43098	83	15.6471	4.72364	86
18.2955	5.56818	79	18.1615	5.06425	74
16.8662	6.02364	84	10.066	3.35534	80
18.4933	5.66122	82	21.3954	6.92803	80
17.7826	6.3294	78	19.391	6.77147	70
11.6912	2.50525	94	12.7222	2.8422	88
12.4779	3.45133	76	14.2535	3.80093	68
17.2157	4.40401	77	17.167	4.05063	81
16.6092	3.95457	67	15.6207	3.68578	65
13.7619	3.77778	92	13.1342	3.28356	75
15.4434	5.25075	81	13.56	4.44	77
15.3929	5.13095	91	14.7077	4.67972	92
24.2423	6.66665	79	16.0139	4.20365	80
9.78261	2.386	80	12.4521	3.14882	81
9.63265	2.75219	91	13.059	3.58765	97
19.8333	5.75806	75	23.3453	7.66297	73
23.5897	7.68038	86	27.6204	8.68958	85
14.9873	4.38654	91	17.2623	5.51234	94
17.4474	6.15789	95	14.1818	3.51035	84
